# Supplementary material for: First Multi-Facility Antimicrobial Surveillance in Japanese Hospital Wastewater Reveals Spatiotemporal Trends and Source-Specific Environmental Loads
Source: Antibiotics (Basel). 2026 Jan 3;15(1):50. doi: 10.3390/antibiotics15010050 (PMC12837197; doi:10.3390/antibiotics15010050)
Supplement: Supplementary file 1 [file antibiotics-15-00050-s001.zip]

Archive with 1 entries (1 files):
- antibiotics-4007107-supplementary.pdf
